# Supplementary material for: A phase 3 tRial comparing capecitabinE in combination with SorafenIb or pLacebo for treatment of locally advanced or metastatIc HER2-Negative breast CancEr (the RESILIENCE study): study protocol for a randomized controlled trial
Source: Trials. 2013 Jul 22;14:228. doi: 10.1186/1745-6215-14-228 (PMC3724697; doi:10.1186/1745-6215-14-228)
Supplement: Additional file 1 — RESILIENCE Study Centers by Country. [file 1745-6215-14-228-S1.xls]

## Sheet: 12444 Trial Country HA approval
Approvals at Trial, Country & Trial Unit Level
BAY43-9006, RAF KINASE
Trial No.	12444	Phase	EudraCT #:	2010-018501-10
Country	SITE NUMBER	INSTITUTION	Health Authority Submission Date	Health Authority Approval Date	TU EC Approval Date
ARGENTINA	43001	Centro Oncológico Integral	2011-02-02	2011-10-04	2011-02-15
ARGENTINA	43005	Hospital Británico	2011-02-02	2011-10-04	2011-12-19
ARGENTINA	43006	IMAI	2011-02-02	2011-10-04	2011-02-14
ARGENTINA	43007	ISIS Centro Especializado	2011-02-02	2011-10-04	2011-03-09
Austria	44001	Kaiser- Franz- Josef- Spital	2010-12-27	2011-02-01	2011-03-18
Austria	44002	KH Barmherzige Schwestern	2010-12-27	2011-02-01	2011-03-18
AUSTRALIA	40001	Liverpool Hospital	2010-12-16	2012-05-10	2011-06-06
AUSTRALIA	40002	Mount Hospital	2010-12-16	2012-05-10	2011-02-09
AUSTRALIA	40003	The Canberra Hospital	2010-12-16	2012-05-10	2011-04-04
AUSTRALIA	40004	Peninsula Oncology	2010-12-16	2012-05-10	2011-10-17
AUSTRALIA	40005	Newcastle Mater Misericordiae	2010-12-16	2012-05-10	2011-06-06
AUSTRALIA	40006	St Vincents Hospital	2010-12-16	2012-05-10	2011-06-10
AUSTRALIA	40007	Bendigo Health	2010-12-16	2012-05-10	2011-06-10
AUSTRALIA	40008	Royal Adelaide Hospital	2010-12-16	2012-05-10	2011-10-11
BELGIUM	28001	AZ St-Jan Brugge Oostende AV	2010-10-25	2010-11-23	2011-03-23
BELGIUM	28002	CH de Jolimont - Lobbes	2010-10-25	2010-11-23	2011-03-23
BELGIUM	28003	Jessa Ziekenhuis	2010-10-25	2010-11-23	2011-03-23
BELGIUM	28004	Institut Jules Bordet	2010-10-25	2010-11-23	2011-03-23
BELGIUM	28005	CHU de Liège	2010-10-25	2010-11-23	2011-03-23
BELGIUM	28006	UZ Antwerpen	2010-10-25	2010-11-23	2011-03-23
BELGIUM	28007	AZ Sint-Augustinus	2010-10-25	2010-11-23	2011-03-23
BRAZIL	50003 (50003)	CliniOnco		2011-12-13	2011-07-26
BR	50004 (50004)	Hosp. de Clinicas Porto Alegre		2011-12-13	2011-04-01
BR	50005 (50005)	Hospital Lifecenter		2011-12-13	2011-05-05
BR	50009 (50009)	Hosp. Evangélico de Cachoeiro		2011-12-13	2011-04-29
BR	50010 (50010)	Centro de Novos Tratamentos		2011-12-13	2011-03-25
BR	50012 (50012)	Centro Goiano de Pesquisa		2011-12-13	2011-03-14
BR	50013 (50013)	Catholic Univ. Clinical Center		2011-12-13	2011-02-15
BR	50015 (50015)	Hospital Mae de Deus		2011-12-13	2011-07-14
BR	50016 (50016)	IBCC		2011-12-13	2011-03-25
BR	50017 (50017)	Hospital Amaral Carvalho		2011-12-13	2011-03-18
BR	50018 (50018)	CECAN-Centro Do Cancer		2011-12-13	2011-06-20
CANADA	26001	Humber River Regional Hospital	2011-02-25	2011-03-22	2011-09-14
CA	26002	CHUM - Hopital Notre-Dame	2011-02-25	2011-03-22	2011-08-23
CA	26003	Montreal General Hospital	2011-02-25	2011-03-22	2011-10-21
CHILE	45001	Qualimed	2011-07-08	2011-08-01	2011-07-05
CL	45002	Centro Estudios Oncológicos	2011-07-08	2011-08-01	2011-07-05
CL	45003	Centro Oncológico Integral	2011-07-08	2011-08-01	2011-07-05
CL	45004	Fundación Arturo López Pérez	2011-07-08	2011-08-01	2011-07-05
CL	45005	Instituto Nacional del Cancer	2011-07-08	2011-08-01	2011-06-21
China	54001	Cancer Hosp, CAMS	2011-07-27	2012-04-16	2012-05-29
Czech Republic	38001	Nemocnice na Homolce	2010-12-29	2011-03-04	2011-06-16
CZ	38002	Fakultni nemocnice Na Bulovce	2010-12-29	2011-03-04	2011-04-12
CZ	38003	Fakultni nemocnice v Motole	2010-12-29	2011-03-04	2011-04-06
CZ	38004	Fakultni Nemocnice Olomouc	2010-12-29	2011-03-04	2011-04-11
CZ	38005	Fakultni nemocnice Kralovske	2010-12-29	2011-03-04	2011-04-11
CZ	38006	Nemocnice Ceské Budejovice	2010-12-29	2011-03-04	2011-04-06
CZ	38007	Avicennus S.R.O. Onkiologie	2010-12-29	2011-03-04	2011-04-28
CZ	38008	Vseobecna FN v Praze	2010-12-29	2011-03-04	2011-09-15
CZ	38009	Instit. onkol. a reh. Na Plesi	2010-12-29	2011-03-04	2011-10-06
Germany	10001	Univ.-Klinik Otto-von Guericke	2010-12-02	2011-02-16	2011-01-21
DE	10002	Klinikum Chemnitz gGmbH	2010-12-02	2011-02-16	2011-01-21
DE	10003	OncoResearch UG	2010-12-02	2011-02-16	2011-01-21
DE	10004	Universit. Erlangen-Nürnberg	2010-12-02	2011-02-16	2011-01-21
DE	10005	Johannes-Gutenberg-Universit.	2010-12-02	2011-02-16	2011-02-03
DE	10006	Krankenhaus Genthin-Stendal	2010-12-02	2011-02-16	2011-02-09
DE	10007	Ev. Waldkrankenhaus Spandau	2010-12-02	2011-02-16	2011-05-10
DE	10008	Universitätsklinikum Leipzig	2010-12-02	2011-02-16	2011-05-25
DE	10009	Kliniken d.Stadt Köln-Holweide	2010-12-02	2011-02-16	2011-07-11
DE	10010	Onkol. Gem. praxis	2010-12-02	2011-02-16	2011-05-25
DE	10011	Klinikum Offenbach	2010-12-02	2011-02-16	2011-05-25
DE	10012	Uniklinik Köln	2010-12-02	2011-02-16	2011-10-07
DE	10013	Gem.praxis f. Haem./Onkologie	2010-12-02	2011-02-16	2012-02-02
Spain	24001 (24001)	Hospital Ramón y Cajal	2011-01-17	2011-03-18	2011-03-15
ES	24002 (24002)	MD Anderson	2011-01-17	2011-03-18	2011-03-15
ES	24003 (24003)	Hospital Clínico San Carlos	2011-01-17	2011-03-18	2011-03-15
ES	24004 (24004)	Hospital del Mar	2011-01-17	2011-03-18	2011-03-15
ES	24005 (24005)	Hospital de Sant Pau	2011-01-17	2011-03-18	2011-03-15
ES	24006 (24006)	Hospital de la Vall d'Hebron	2011-01-17	2011-03-18	2011-03-15
ES	24007 (24007)	Mútua de Terrassa	2011-01-17	2011-03-18	2011-03-15
ES	24008 (24008)	Hospital Arnau de Vilanova	2011-01-17	2011-03-18	2011-03-15
ES	24009 (24009)	I.V.O.	2011-01-17	2011-03-18	2011-03-15
ES	24010 (24010)	Hospital General de Valencia	2011-01-17	2011-03-18	2011-03-15
ES	24011 (24011)	H. Son Llatzer	2011-01-17	2011-03-18	2011-03-15
ES	24012 (24012)	Hospital Sant Joan	2011-01-17	2011-03-18	2011-03-15
ES	24013	C.H.U.A Coruña	2011-01-17	2011-03-18	2011-03-15
ES	24014	C.H..P de Castellón	2011-01-17	2011-03-18	2011-03-15
ES	24015	Hospital Virgen del Rocío	2011-01-17	2011-03-18	2011-03-15
ES	24016	Hospital V. Macarena	2011-01-17	2011-03-18	2011-03-15
ES	24017	Hospital Clínico de Valencia	2011-01-17	2011-03-18	2011-03-15
ES	24018	Hospital 12 de Octubre	2011-01-17	2011-03-18	2011-03-15
ES	24019	Hospital Clínico de Santiago	2011-01-17	2011-03-18	2011-03-15
ES	24020 (24020)	H. U. Son Espases	2011-01-17	2011-03-18	2011-03-15
ES	24021 (24021)	Corp Sanitari Parc Taulí	2011-01-17	2011-03-18	2011-03-15
ES	24022 (24022)	Hospital Clínic de Barcelona	2011-01-17	2011-03-18	2011-03-15
ES	24023 (24023)	CIO Clara Campal	2011-01-17	2011-03-18	2011-03-15
France	16001	Centre René Gauducheau	2011-02-07	2011-03-18	2011-03-18
FR	16002	COL	2011-02-07	2011-03-18	2011-03-18
FR	16003	INSTITUT REGAUD-TOULOUSE	2011-02-07	2011-03-18	2011-03-18
FR	16004	Centre PAUL PAPIN	2011-02-07	2011-03-18	2011-03-18
FR	16005 (16005)	Centre Jean Perrin	2011-02-07	2011-03-18	2011-03-18
FR	16006 (16006)	Centre René Huguenin	2011-02-07	2011-03-18	2011-03-18
Great Britian	12001 (12001)	Royal Free Hospital	2010-12-17	2011-01-20	2011-09-22
GB	12002 (12002)	Mount Vernon Hospital	2010-12-17	2011-01-20	2011-11-11
GB	12003 (12003)	Nottingham City Hospital	2010-12-17	2011-01-20	2011-10-21
GB	12004 (12004)	Christie Hospital	2010-12-17	2011-01-20	2011-07-11
GB	12005 (12005)	Royal Cornwall Hospital	2010-12-17	2011-01-20	2011-11-24
GREECE	49001 (49001)	THEAGENIO Anticancer Hosp.	2011-03-10	2011-05-10	2011-04-14
GR	49002 (49002)	Alexandra Hospital	2011-03-10	2011-05-10	2011-04-14
GR	49003 (49003)	Inter Balcan	2011-03-10	2011-05-10	2011-04-14
GR	49004 (49004)	University Hosp. of Heraklion	2011-03-10	2011-05-10	2011-04-14
GR	49005 (49005)	Hippokrateion General Hospital	2011-03-10	2011-05-10	2011-04-14
GR	49006 (49006)	Hospital of Larissa	2011-03-10	2011-05-10	2011-04-14
GR	49007 (49007)	Univ. Gen. Hosp. Ioannina	2011-03-10	2011-05-10	2011-04-14
GR	49008 (49008)	Univ. Gen. Hosp. Patras	2011-03-10	2011-05-10	2011-04-14
HUNGARY	46001	Dr. Bugyi István Kórház	2011-01-26	2011-02-28	2011-02-23
HU	46002	Pecsi Tudomanyegyetem OEKK	2011-01-26	2011-02-28	2011-02-23
HU	46003	Szent Margit Hospital	2011-01-26	2011-02-28	2011-02-23
HU	46004	Hetenyi Korhaz Szolnok	2011-01-26	2011-02-28	2011-02-23
HU	46005	Fejer megyei Szent Gyorgy K	2011-01-26	2011-02-28	2011-02-23
HU	46006	Jósa András Oktató Kórház	2011-01-26	2011-02-28	2011-02-23
IRELAND	80001 (80001)	St Vincents University Hosp	2011-01-07	2011-03-14	2011-02-27
IE	80002 (80002)	Bon Secours	2011-01-07	2011-03-14	2011-02-27
IE	80003 (80003)	Cork University Hospital	2011-01-07	2011-03-14	2011-02-27
IE	80004 (80004)	St James' Hospital	2011-01-07	2011-03-14	2011-02-27
IE	80005 (80005)	Galway	2011-01-07	2011-03-14	2011-02-27
IE	80006 (80006)	Mid-Western Regional Hospital	2011-01-07	2011-03-14	2011-02-27
IE	80007 (80007)	Beaumont Hospital	2011-01-07	2011-03-14	2011-02-27
IE	80008 (80008)	Mater Misericordiae	2011-01-07	2011-03-14	2011-02-27
IE	80009 (80009)	Mater Private Hospital	2011-01-07	2011-03-14	2011-02-27
ISREAL	39002	Rabin Med Ct-Beilinson Campus			2011-01-23
IL	39003	Shaare Zedek			2011-03-31
IL	39004	Soroka University Med. Center			2011-01-06
IL	39005	Rambam Medical Center			2011-02-16
IL	39006	Lin Clinic			2012-07-03
IL	39007	Hadassah Ein Karem			2011-03-04
IL	39008	Chaim Sheba Medical Center			2011-06-06
ITALY	22001	A.O.U. di Modena Policlinico	2010-11-02	2011-01-18	2011-01-18
IT	22002	IRCCS Ist Clinico Humanitas	2010-11-02	2011-01-18	2011-05-17
IT	22003	IRST per la cura dei tumori	2010-11-02	2011-01-18	2011-03-09
IT	22004	A.O.U. Ospedali Riuniti Ancona	2010-11-02	2011-01-18	2011-02-10
IT	22005	A.O.U. Pisana	2010-11-02	2011-01-18	2011-02-24
IT	22006	A.O.U. di Bologna	2010-11-02	2011-01-18	2011-02-15
IT	22007	AUSL Lecce - Puglia	2010-11-02	2011-01-18	2011-07-13
IT	22008	A.O.U. Policlinico Giaccone	2010-11-02	2011-01-18	2011-02-09
IT	22010	A.O. Istituti Ospitalieri	2010-11-02	2011-01-18	2011-04-11
IT	22011	AUSL Ravenna - Emilia Romagna	2010-11-02	2011-01-18	2011-03-09
IT	22012	Università La Sapienza	2010-11-02	2011-01-18	2011-09-22
IT	22013	A.O. San Gerardo di Monza	2010-11-02	2011-01-18	2011-05-26
JAPAN	20001	Komagome Hospital	2011-01-31	2011-02-14	2011-04-08
JP	20002	Saitama Cancer Center	2011-01-31	2011-02-14	2011-05-18
JP	20003	Saitama Medical Univ. IMC	2011-01-31	2011-02-14	2011-04-27
JP	20004	Aichi Cancer Center Hospital	2011-01-31	2011-02-14	2011-04-26
JP	20005	Shikoku Cancer Center	2011-01-31	2011-02-14	2011-05-16
JP	20006	Chiba Cancer Center	2011-01-31	2011-02-14	2011-04-01
JP	20007	National Kyushu Cancer Center	2011-01-31	2011-02-14	2011-05-18
JP	20008	Osaka University Hospital	2011-01-31	2011-02-14	2011-04-18
JP	20009	Cancer Institute Hospital	2011-01-31	2011-02-14	2011-04-06
JP	20010	Osaka National Hospital	2011-01-31	2011-02-14	2011-04-14
POLAND	18001	Regionalny Osrodek Onkologiczn	2011-02-08		2011-07-12
PL	18002	Uniwers. Centrum Kliniczne	2011-02-08		2011-07-12
PL	18003	Centrum Nowotworow	2011-02-08		2011-07-12
PL	18004	NZOZ Magodent	2011-02-08		2011-07-12
PL	18005	Centrum Medyczne HCP	2011-02-08		2011-07-12
PL	18006	Szpital Morski im. PCK	2011-02-08		2011-07-12
PL	18007	Centrum Onkologii	2011-02-08		2011-07-12
RUSSIA	51001	Regional Oncology Dispensary	2011-03-10	2011-06-21	2011-06-21
RU	51003	Regional Oncology Center	2011-03-10	2011-06-21	2012-07-23
RU	51006	Clinical Oncology Dispensary	2011-03-10	2011-06-21	2011-06-21
United States	14001	The West Clinic	2010-08-20		2010-10-19
US	14002	UCSD Moores Cancer Center	2010-08-20		2011-02-03
US	14003	Marin Specialty Care	2010-08-20		2011-02-28
US	14004	Univ of New Mexico Cancer Ctr.	2010-08-20		2011-01-20
US	14007	Palm Beach Cancer Institute	2010-08-20		2011-01-13
US	14009	Lahey Clinic Medical Center	2010-08-20		2012-05-02
US	14010	Massachusetts General Hospital	2010-08-20		2012-01-12
US	14013	Community Cancer Center	2010-08-20		2011-05-11
US	14015	Ochsner Foundation Hospital	2010-08-20		2011-04-05
US	14016	Office of Dr. Marc Citron, MD	2010-08-20		2011-04-06
US	14017	Univ. of Wisconsin - Madison	2010-08-20		2011-10-13
US	14018	UCLA Medical Center-Olive View	2010-08-20		2011-06-24
US	14019	Duke University Medical Center	2010-08-20		2012-04-05
US	14020	Geisinger Medical Center	2010-08-20		2011-04-27
US	14021	Cancer Care of North Florida	2010-08-20		2011-05-15
US	14022	Clinical Research Alliance	2010-08-20		2011-06-03
US	14023	Emory University	2010-08-20		2011-06-27
US	14024	All Saints Hospital	2010-08-20		2011-09-29
US	14025	Mercy Medical Res. Institute	2010-08-20		2011-04-15
US	14026	Auxilio Mutuo Cancer Center	2010-08-20		2011-05-13
US	14027	Deaconess Clinic-Downtown	2010-08-20		2011-07-25
US	14029	Baptist Hosptial East	2010-08-20		2011-10-20
US	14030	Blue Ridge Medical Specialists	2010-08-20		2012-06-25
US	14031	Joliet Onc-Hematology Assoc.	2010-08-20		2011-08-10
US	14032	University of Pennsylvania	2010-08-20		2012-01-17
US	14033	Texas Tech Univ HSC	2010-08-20		2011-08-09
US	14034	Fletcher Allen Health Care	2010-08-20		2011-12-22
US	14035	Jackson Oncology Associates	2010-08-20		2011-08-10
US	14036	Marshfield Clinic	2010-08-20		2011-08-11
ZA	37001	University of Cape Town	2010-11-19	2011-03-30	2011-02-22
ZA	37002	Mary Potter Oncology	2010-11-19	2011-03-30	2011-02-22
ZA	37003	Medical Oncology Centre	2010-11-19	2011-03-30	2011-02-22
ZA	37004	Sandton Oncology	2010-11-19	2011-03-30	2011-02-22
ZA	37005	Eastleight Breast Care Centre	2010-11-19	2011-03-30	2011-02-22
ZA	37006	Steve Biko	2010-11-19	2011-03-30	2011-06-15
ZA	37007	Langenhoven Drive	2010-11-19	2011-03-30	2011-09-30
